# Supplementary material for: Loss of Extreme Long-Range Enhancers in Human Neural Crest Drives a Craniofacial Disorder
Source: Cell Stem Cell. 2020 Nov 5;27(5):765–783.e14. doi: 10.1016/j.stem.2020.09.001 (PMC7655526; doi:10.1016/j.stem.2020.09.001)
Supplement: Table S5. A List of Primers and Probes Used for ChIP-ddPCR, RT-ddPCR, and qRT-PCR Analyses; Primers for Genotyping; and Cloning Guide RNAs and HDR Templates, Capture-C Probes, and Coordinates of PRS Locus Enhancer Loci, Related to STAR Methods [file mmc2.xlsx]

## Sheet: Primers
Supplemental Table 5 (Related to STAR Methods)
Primer sequences:
Mouse line genotyping primers
Forward primer name	Forward primer sequence	Reverse primer name	Reverse primer sequence	Internal primer name	Internal primer sequence	Purpose	Source	Link
Sox9 Flox F 11576	AGACTCTGGGCAAGCTCTGG	Sox9 Flox R 11577	GTCATATTCACGCCCCCATT			Screen for Sox9 Flox allele (WT 250bp; Flox 300bp)	The Jackson Laboratory	https://www.jax.org/Protocol?stockNumber=013106&protocolID=29713
Rosa26-WT-F oIMR9020	AAG GGA GCT GCA GTG GAG TA	Rosa26-WT-R oIMR9021	CCG AAA ATC TGT GGG AAG TC			Screen for Rosa26 WT allele (297bp)	The Jackson Laboratory	https://www.jax.org/Protocol/UrlAsPDF?stockNumber=007905&protocolID=29436
Rosa26-mut-F oIMR9105 (tdTomato)	CTG TTC CTG TAC GGC ATG G	Rosa26-mut-R oIMR9103 (WPRE)	GGC ATT AAA GCA GCG TAT CC			Screen for Rosa26 TdTomato allele (196bp)	The Jackson Laboratory	https://www.jax.org/Protocol/UrlAsPDF?stockNumber=007905&protocolID=29436
Cre-F	TGGGCGGCATGGTGCAAGTT	Cre-R	CGGTGCTAACCAGCGTTTTC			Screen for Cre (470bp)
Gcn5-F	CACAGAGCTTCTTGGAGACC	Gcn5-R	GGCTTGATTCCTGTACCTCC			Control PCR with Cre for Gcn5 (210bp)
mEC1.45-F	CCTGGACAGGCTAAAGGGTA	mEC1.45-R	GGTCCTGGGTTCAGTTCTCA	mEC1.45-Rint	GAAGCTATCATGCTATGTGAACG	Screen for mEC1.45 deletion: WT (384bp) or deletion (251bp Founder 1, 193bp Founder 2)	This paper
qPCR primers
Forward primer name	Forward primer sequence	Reverse primer name	Reverse primer sequence	Source
SOX9_cDNA_Forward	AGTACCCGCACTTGCACAAC	SOX9_cDNA_Reverse	GTAATCCGGGTGGTCCTTCT	Rada-Iglesias et al, 2012
COL2A1_cDNA_Forward	TGGACGCCATGAAGGTTTTCT	COL2A1_cDNA_Reverse	TGGGAGCCAGATTGTCATCTC	This paper
BMP2_cDNA_Forward	ggacgctctttcaatggacg	BMP2_cDNA_Reverse	gaggacctggggaagcag	This paper
SOX5_cDNA_Forward	GAGCTTCTTGGATTGCCTTG	SOX5_cDNA_Reverse	CCAGCAGCGTTAGCTAGTCC	This paper
ACAN_cDNA_Forward	ctccaatgactctggggtct	ACAN_cDNA_Reverse	tggctctgtaatggaacacg	This paper
MAPK1_cDNA_Forward	tgcctaaggaaaagctcaaagaac	MAPK1_cDNA_Reverse	atgtctgagcacgtccagtc	This paper
ACTB_cDNA_Forward	gttggcgtacaggtctttgc	ACTB_cDNA_Reverse	gcactcttccagccttcctt	This paper
ddPCR primers and LNA probes
Forward primer name	Forward primer sequence	Reverse primer name	Reverse primer sequence	LNA probe 1 name	LNA probe 1 sequence	LNA probe 2 name	LNA probe 2 sequence	Source
Human_SOX9_3UTR_Forward	GCATTTCCTCCTGCCTTTG	Human_SOX9_3UTR_Reverse	CATCTCCTTTGCTTGCCTTT	rs74999341_T_Allele	/5HEX/TCTT+A+A+GA+C+T+GCA/3IABkFQ/	rs74999341_C_Allele	/56-FAM/TT+A+G+G+AC+T+GC/3IABkFQ/	This paper
Mouse_Sox9_3UTR_Forward	CTAAGTGCCCAAGCACATTT	Mouse_Sox9_3UTR_Reverse	TAGCACATGGGATGTCTTGA	mSox9UTR_BL6_G_Allele_Probe	/5HEX/AA+A+C+GCT+G+G+TA/3IABkFQ/	mSox9UTR_FVB_C_Allele_Probe	/56-FAM/AA+A+G+GCT+G+GT/3IABkFQ/	This paper
ddPCR primers and PrimeTime probes
Forward primer name	Forward primer sequence	Reverse primer name	Reverse primer sequence	PrimeTime probe 1 name	PrimeTime probe 1 sequence	PrimeTime probe 2 name	PrimeTime probe 2 sequence	Source
ChIP_min2_Forward	TCTGTAGGTTCGAGTAAATTTTGGA	ChIP_plasmid-backbone_Reverse	TGCAGATCGCAGATCTTTCACT	HLP-1 ChIP_min2_WT_probe	/5HEX/ACCAGATAC/ZEN/ATTGAGCCCACCCAGAC/3IABkFQ/	HLP-2ChIP_min2_mut_probe	/56-FAM/ATTGAGCAC/ZEN/ATTGAGCCCACCCAGA/3IABkFQ/	This paper

## Sheet: Mouse sgRNAs
sgRNAs for mE1.45 KO:
T7 Promoter (+GGG)	sgRNA - no PAM site (19nt)	Overlapping crRNA-TracrRNA sequence	IDT order sequence	sgRNA name	Oligo 1 or 2
TAATACGACTCACTATAGG	AACAAGGTAGCGCCTCCTTA	GTTTTAGAGCTAGAAATAGC	TAATACGACTCACTATAGGAACAAGGTAGCGCCTCCTTAGTTTTAGAGCTAGAAATAGC	E1-45del_sg2U	Oligo 1
TAATACGACTCACTATAGG	ATATCAAGCACAAGGAGTGC	GTTTTAGAGCTAGAAATAGC	TAATACGACTCACTATAGGATATCAAGCACAAGGAGTGCGTTTTAGAGCTAGAAATAGC	E1-45del_sg2D	Oligo 1
TAATACGACTCACTATAGG	GATGTTATGGAACCTTAAGG	GTTTTAGAGCTAGAAATAGC	TAATACGACTCACTATAGGgatgttatggaaccttaaggGTTTTAGAGCTAGAAATAGC	CR50_sg3U	Oligo 1
TAATACGACTCACTATAGG	GAACAATTACAACCAAACAG	GTTTTAGAGCTAGAAATAGC	TAATACGACTCACTATAGGgaacaattacaaccaaacagGTTTTAGAGCTAGAAATAGC	CR53_sg3D	Oligo 1
			AAAAGCACCGACTCGGTGCCACTTTTTCAAGTTGATAACGGACTAGCCTTATTTTAACTTGCTATTTCTAGCTCTAAAAC	Oligo2_generic	Oligo 2
sgRNAs were generated via in vitro transcription using assembled oligos (1+2) as a template

## Sheet: Human sgRNAs
sgRNAs for E1.45 and EC1.25 KO:
Guide name	Forward oligo	Reverse oligo	Source
EC1.45_sgRNA_us_CR20	CACCGCAAGAATCTTTAACTAGGA	aaacTCCTAGTTAAAGATTCTTGC	This paper
EC1.45_sgRNA_ds_CR23	CACCgggattatcctgaatgatct	aaacagatcattcaggataatccc	This paper
EC1.25_sgRNA_us_CR32	CACCGTTTGCAGGCCTGAAGAAAG	aaacCTTTCTTCAGGCCTGCAAAC	This paper
EC1.25_sgRNA_ds_CR35	CACCGaccattagagtgtaagctcc	aaacggagcttacactctaatggtC	This paper
Cloning homology arms for HDR repair:
Forward primer name	Forward primer sequence	Reverse primer name	Reverse primer sequence
EC1.45 homology arms for deletion and targeting FRT EF-1a::mCherry-P2A-bsd FRTFRT3 cassette
Gibson_E1.45_leftHA-CR20_Forward	CTAGAAAGCTTaggcctccacggccGTTAAAGATTCTTGCACTGCC	Gibson_E1.45_leftHA-CR20_Reverse	GGGAGCTCTCCCATATGGTCGACAGCCACTCCAGCAAAGATGA
Gibson_E1.45_rightHA-CR23_Forward	TATAGGGCGAATTGGGCCGAATTCcttctgctgcctgactgttg	Gibson_E1.45_rightHA-CR23_Reverse	gaggcctAAGCTTTCTAGAGGGCCCtcattcaggataatccctatctca
EC1.25 homology arms for targeting UBC::EGFP-T2A-tCD8 cassette (first step editing)
Gibson_Amprom_EC1.25_leftHA-CR35_Forward	CACCTGACGTTAACTCGATTGTGGGACTGAATGCAAGT	Gibson_bGHpolyA_EC1.25_leftHA-CR35_Reverse	CTCATCGCAGGGTATGGAtccaggaaaactaggaGCTCA
Gibson_hUbcprom_EC1.25_rightHA-CR35_Forward	CTGCCGCTCATCGATGGAcactctaatggtggaagacatgt	Gibson_ColE1ori_EC1.25_rightHA-CR35_Reverse	TTGCTCACATGTGCGGCAAGGGCCCTTTCTTCCTACTT
EC1.25 homology arms for deletion (second step editing)
Gibson-SecondDonor_EC1.25_leftHA-CR32_Forward	CCCGACGTCGCATGCTCCCGGCCGCCATGGTACACCCCCTACTGCTGAAG	Gibson-SecondDonor_EC1.25_leftHA-CR32_Reverse	TAGAGTGTAAGCTCTTCAGGCCTGCAAACTCT
Gibson-SecondDonor_EC1.25_leftHA-CR35_Forward	CAGGCCTGAAGAGCTTACACTCTAATGGTGGAAGA	Gibson-SecondDonor_EC1.25_leftHA-CR35_Reverse	CGACCTGCAGGCGGCCGCGAATTCACTAGTAGGGCCCTTTCTTCCTACTT
EC1.25 homology arms for reverting to wildtype (second step editing)
Gibson-RevertWT_EC1.25_leftHA-CR35_Forward	CCCGACGTCGCATGCTCCCGGCCGCCATGGCTTGAAACATTAGAAAGCTGGCA	Gibson-RevertWT_EC1.25_leftHA-CR35_Reverse	TAGAGTGTAAGCTCCAGGAAAACTAGGAGCTCA
Gibson-RevertWT_EC1.25_rightHA-CR35_Forward	AGTTTTCCTGGAGCTTACACTCTAATGGTGGAAGA	Gibson-RevertWT_EC1.25_rightHA-CR35_Reverse	CGACCTGCAGGCGGCCGCGAATTCACTAGTAGGGCCCTTTCTTCCTACTT
Screening for heterozygous clones using SNPs:
Forward primer name	Forward primer sequence	Reverse primer name	Reverse primer sequence	Sequencing primer sequence
EC1.45 screen - wildtype allele
Screen_EC1.45_CR23us_Forward	gcacagacacccactttagc	Screen_EC1.45_CR23ds_Reverse	tagccttccagtctccctct	ctagaccctgagccttcacc
EC1.45 screen - deletion allele
Screen_EC1.45_CR23us_Forward	gcacagacacccactttagc	Screen_EC1.45_CR20_Reverse	TGCAAGAGTCCCAAAACCTG	ctagaccctgagccttcacc
EC1.25 screen - deletion allele
Screen_EC1.25_CR32us_Forward	TGCAGAACTTTTCACAGGAGT	Screen_EC1.25_CR35_Reverse	TGGCTCTTCACTGTACCTGA	cctcacggttcctacatac

## Sheet: Capture-C probes
Capture-C biotinylated oligos:
Locus	DpnII fragment coordinates (hg19)	Capture oligo sequence
SOX9 promoter_Left	chr17:7011698270117101	/5Biosg/GATCCCCTCCCCTCTCCTCCCCTCCCGCCTCGTCACCCAGCCCAGTGCCACAATCCTCCTCCCTCCCCAAAATCGGGTCCAATCAGCTGCCTGCCAACCCTGGGACTGCTGTGCTGTGAT
SOX9 promoter_Right	chr17:70117591:70117710	/5Biosg/GCGCCCCCAGCCCCACCATGTCCGAGGACTCCGCGGGCTCGCCCTGCCCGTCGGGCTCCGGCTCGGACACCGAGAACACGCGGCCCCAGGAGAACACGTTCCCCAAGGGCGAGCCCGATC
SDK2_promoter_Left	chr17:71640210-71640329	/5Biosg/GATCAAAAGCCCCCACATGGTGACCAGCCTGGAGAGGGGTCCTCGGGGTCTCCCTTCCCTCCGCCCTGTTTTATAATCCTGGTGGGGTCCGATACCCCGTGGCTTAGTCCCAGGAAACAG
SDK2_promoter_Right	chr17:71640436-71640555	/5Biosg/CGCCCGGAAGGCGAGGGGCGAGCAGGGAGAAAGAGGCCAGGCCGCCCTCTCGGACTAGGGCGCCTCTCTCCCTTAGCACCCCAACTCCGACTTCTCCCAAACAGGGCGGCCTCTGCGATC
COG1_promoter_Left	chr17:71188811-71188930	/5Biosg/GATCCCGACACCTAACTCCACAGAGAAGCTCTGCTCCTAAGGGAAAGGGAAGACTTCAGCCACAGTTTCGCAGCCAACCTGGCGACCTCACCTCTCTGGCGACCTCACTTCCCAGCCGGC
COG1_promoter_Right	chr17:71189067-71189186	/5Biosg/gcgcccgccccctcgcgcccgcccccTCGGGTAACAAACATGGCCCCCGGCGGGGCGGAAGCGCTTCCGCCCCCAACGAAGATGGCGGAGGGGGCGGGACTAAAAGGGCGTAGGTAGATC
KCNJ2_promoter_Left	chr17:68164903-68165022	/5Biosg/GATCAGCAAAGCGTGCCGGGCGGTGGTGGAGAGACTGAGGGCGGACAAGGCGAGAGGGAACGAGCCGTCCACCCTTCGGAGAAGCCTAGGCGCCTTGTAAGTAATTCGCGAACAGTCGGG
KCNJ2_promoter_Right	chr17:68165662-68165781	/5Biosg/CAGGATATTGCAGAGCGCACTGGAGCCCTGGCCAGCGCGCAGCCTTCCCGGCGCCGGCGGGCTGGGTCTTGGGAATTCTGGTTTGCTTTGGCTCACTCGCTTTTTACAAACCACTGGATC
EC1.45_enhancer_Left	chr17:68668235-68668354	/5Biosg/GATCTATTAGGAAATAGAGAACTATCTTCATTTCTGCTCCTTCTTCCAGGCTTGAATCTACACAACAGGCCACTCCCCAAAATTCCTCTGCTTAATTTAGAGAGCAGGTTTCAGGGATTC
EC1.45_enhancer_Right	chr17:68668757-68668876	/5Biosg/GCTGTTTTAAACTGCTCTCTTTCTACGTATTTGATTCCTTTTGCTCTACCCATCCCCATGTGCCTCTACTTGTCAAGTATTGGGAGATTATATAGGTTTCTTGTGTTTGTTGTGGTGATC
EC1.35_enhancer_Left	chr17:68762894-68763013	/5Biosg/GATCAAAGGCATCCATCTCCTAAGTTCCCCACTGAAACAAGGGTCAATGTTGGAAAATTTAATTCAGTGAATGCCACTCATAAAAATGAATTGCAGATTTTAATGAACCTTAATTTTCAA
EC1.35_enhancer_Right	chr17:68763829-68763948	/5Biosg/TATTCTCTTAATGACAGTTTGTATTTTCTTATGGAATATTTTCAACAATTTTAAATGACAGCAAAGCTCTAATTATTTTTGCCAGTGAGGTTTACATAAAGATTTGAATTTTTTTAGATC
EC1.25_enhancer_Left	chr17:68865828-68865947	/5Biosg/GATCTCTTGGCTGCTAAATTCCAAAGAACAAATGTGATATTTAATTACTTACAGATATTGAGCCTTTTTCCCCCACTAATTTTAATTTTGTCTCCCCATTTGTAAATTATTTGGTGTTTT
EC1.25_enhancer_Right	chr17:68867615-68867734	/5Biosg/TTTTAATCAAAAGGCATAGTTTATATTAAACTCAGTAAACAAAATCAGGGGACTTGTATAAATAACAATTTGTGCATATCATTTTCATTTTTGCTGACACTTTTGACTCTGGTATTGATC

## Sheet: Synthesized DNA sequences
Synthesized DNA sequences for cloning reporter plasmids:
Name	Source	Insert Length	Insert Sequence
Tiling deletion screen
Wildtype_peak1-peak2	TWIST	1112	GGTACCGAGCTCTTATTTAAGCAGCTGAATTTGAGGTAATTAGTTACAGCTGCAATAGGTAAATTGACATTAAATAATATACTTGACGTTAGGCTTCTTTACTGTAACTCACTTCTGGATGGCATGTTGTTGTCTGTTTTTACCTTTCTCCTTCCCCGCCCCCCAATTGATCTATTAGGAAATAGAGAACTATCTTCATTTCTGCTCCTTCTTCCAGGCTTGAATCTACACAACAGGCCACTCCCCAAAATTCCTCTGCTTAATTTAGAGAGCAGGTTTCAGGGATTCACCTGGGAACAACAGCAGCAGGCACCTGACTCATATTCCTGGCGGAGAGGAAGGGAGGCCATGTAGCTGCTCTTCCGTGGACGCGGATGCTTCCTGCCTCATAGCCGGGTC…
Peak1-peak2_deletion1	TWIST	912	GGTACCGAGCTCTTAAGGCTTGAATCTACACAACAGGCCACTCCCCAAAATTCCTCTGCTTAATTTAGAGAGCAGGTTTCAGGGATTCACCTGGGAACAACAGCAGCAGGCACCTGACTCATATTCCTGGCGGAGAGGAAGGGAGGCCATGTAGCTGCTCTTCCGTGGACGCGGATGCTTCCTGCCTCATAGCCGGGTCGCCTCCGCGCTAACCCCGTTGAACCTTGCAACCAGCCCCTCTAGAGTGTGGAAGAAAGGAGCATCGACCCAGCCTCAGGTTTCACTTCTGTTCTAGTTTATCTATCTAACTTAGACCACATGTCTGTGCTTTCAGAAAATTTTCCCATTTTTGAATCACTAACAGTACCCTTTATTCTTACTACTGCCAGGGATTCACTA…
Peak1-peak2_deletion2	TWIST	918	GGTACCGAGCTCTTATTTAAGCAGCTGAATTTGAGGTAATTAGTTACAGCTGCAATAGGTAAATTGACATTAAATAATATACTTGACGTTAGGCTTCTTTACTGTAACTCACTTCTGGATGGCATGTTGTTGTCTGTTTTTACCTTTCTCCTTCCCCGCCCCCCAATTGATCTATTAGGAACGCGTCCTGCCTCATAGCCGGGTCGCCTCCGCGCTAACCCCGTTGAACCTTGCAACCAGCCCCTCTAGAGTGTGGAAGAAAGGAGCATCGACCCAGCCTCAGGTTTCACTTCTGTTCTAGTTTATCTATCTAACTTAGACCACATGTCTGTGCTTTCAGAAAATTTTCCCATTTTTGAATCACTAACAGTACCCTTTATTCTTACTACTGCCAGGGAT…
Peak1-peak2_deletion3	TWIST	968	GGTACCGAGCTCTTATTTAAGCAGCTGAATTTGAGGTAATTAGTTACAGCTGCAATAGGTAAATTGACATTAAATAATATACTTGACGTTAGGCTTCTTTACTGTAACTCACTTCTGGATGGCATGTTGTTGTCTGTTTTTACCTTTCTCCTTCCCCGCCCCCCAATTGATCTATTAGGAAATAGAGAACTATCTTCATTTCTGCTCCTTCTTCCAGGCTTGAATCTACACAACAGGCCACTCCCCAAAATTCCTCTGCTTAATTTAGAGAGCAGGTTTCAGGGATTCACCTGGGAACAACAGCAGCAGGCACCTGACTCATATTCCTGGCGGAGAGGAAGGGAGACGCGTTTTATCTATCTAACTTAGACCACATGTCTGTGCTTTCAGAAAATTTTC…
Peak1-peak2_deletion4	TWIST	968	GGTACCGAGCTCTTATTTAAGCAGCTGAATTTGAGGTAATTAGTTACAGCTGCAATAGGTAAATTGACATTAAATAATATACTTGACGTTAGGCTTCTTTACTGTAACTCACTTCTGGATGGCATGTTGTTGTCTGTTTTTACCTTTCTCCTTCCCCGCCCCCCAATTGATCTATTAGGAAATAGAGAACTATCTTCATTTCTGCTCCTTCTTCCAGGCTTGAATCTACACAACAGGCCACTCCCCAAAATTCCTCTGCTTAATTTAGAGAGCAGGTTTCAGGGATTCACCTGGGAACAACAGCAGCAGGCACCTGACTCATATTCCTGGCGGAGAGGAAGGGAGGCCATGTAGCTGCTCTTCCGTGGACGCGGATGCTTCCTGCCTCATAGCCGGGTC…
Peak1-peak2_deletion5	TWIST	497	CCTCAGGTTTCACTTCTGTTCTAGTTTATCTATCTAACTTAGACCACATGTCTGTGCTTTCAGAAAATTTTCCCATTTTTGAATCACTAACAGTACCCTTTATTACGCGTTCCTTTTGCTCTACCCATCCCCATGTGCCTCTACTTGTCAAGTATTGGGAGATTATATAGGTTTCTTGTGTTTGTTGTGGTGATCAAAGTTTCTTGGGGCAGCGCCCTCATTATCTGTCAGGCCTGGCTTCTATGATTGAGAACAGGTGCAGCCAAGCCTTTGCTCTCCCTACCACTTCTGTCTGTCAAATAGAAAGCAGGAGGGAGCTTTTCTGTGGGATCTTTCCTTTCCTCTCAATTCTCTTTGCTGGAGAGCTCTCCAGGATATTGGCAAGGATCTGAATTTGTG…
Peak1-peak2_deletion6	TWIST	497	CCTCAGGTTTCACTTCTGTTCTAGTTTATCTATCTAACTTAGACCACATGTCTGTGCTTTCAGAAAATTTTCCCATTTTTGAATCACTAACAGTACCCTTTATTCTTACTACTGCCAGGGATTCACTATTTTTAAACAGCTTTATTGTCATTTCAGTAGGATTTGGGGAAGAAAAGGAAGCGAATACATGTGTTCAATCCGTCATGTTGACTTGAAACTACGCGTTGTCAGGCCTGGCTTCTATGATTGAGAACAGGTGCAGCCAAGCCTTTGCTCTCCCTACCACTTCTGTCTGTCAAATAGAAAGCAGGAGGGAGCTTTTCTGTGGGATCTTTCCTTTCCTCTCAATTCTCTTTGCTGGAGAGCTCTCCAGGATATTGGCAAGGATCTGAATTTGTG…
Peak1-peak2_deletion7	TWIST	421	CCTCAGGTTTCACTTCTGTTCTAGTTTATCTATCTAACTTAGACCACATGTCTGTGCTTTCAGAAAATTTTCCCATTTTTGAATCACTAACAGTACCCTTTATTCTTACTACTGCCAGGGATTCACTATTTTTAAACAGCTTTATTGTCATTTCAGTAGGATTTGGGGAAGAAAAGGAAGCGAATACATGTGTTCAATCCGTCATGTTGACTTGAAACTGCTGTTTTAAACTGCTCTCTTTCTACGTATTTGATTCCTTTTGCTCTACCCATCCCCATGTGCCTCTACTTGTCAAGTATTGGGAGATTATATAGGTTTCTTGTGTGCTAGCAGAGAAGCCCGAGTGAGTAACCAACTGTCCCCAATTGTATTAGCCTTTTAAATAAAGGATTCCCAGCA…
Peak1-peak2_deletion8	TWIST	509	CCAGGATATTGGCAAGGATCTGAATTTGTGGCGCTAGCCCATCCCGATCCTATTCTTCAGTTCCTTTATTGGAGGCATTAAGTTTTATTTTATTAACTTCTTTCTTGCCCTTCAAAAGTTGAGGGTGCTCACTCCAGGGCTTGTGGATATCTGCCCCAGAGAACCTCAGTGCAAAGGTTTGAAATCACAGCTGGCTGTGATTAGAAGGATTGGGAGAGATCAGTGCTTGATTAACTTTCAGCTGCTATTGGTTTGCCTCAGTTCCTGCAGGAGAATTAATCTGTAGGTTCGAGTAAATTTTGGATCTTAATGGATACCAGATACATTGAGCCCACCCAGACCACCAAGATTTTGCAATCCTTTTCCTCACATTTAAATGGTACAAATGAATTCATTCCT…
Peak1-peak2_deletion9	TWIST	515	CCAGGATATTGGCAAGGATCTGAATTTGTGGCGCTAGCAGAGAAGCCCGAGTGAGTAACCAACTGTCCCCAATTGTATTAGCCTTTTAAATAAAGGATTCCCAGCAAACATTCAGAAGAAACCATATGCCTTCCAGGGATAGGCAGCTGGAAGCTCGAGCCCCAGAGAACCTCAGTGCAAAGGTTTGAAATCACAGCTGGCTGTGATTAGAAGGATTGGGAGAGATCAGTGCTTGATTAACTTTCAGCTGCTATTGGTTTGCCTCAGTTCCTGCAGGAGAATTAATCTGTAGGTTCGAGTAAATTTTGGATCTTAATGGATACCAGATACATTGAGCCCACCCAGACCACCAAGATTTTGCAATCCTTTTCCTCACATTTAAATGGTACAAATGAATTC…
Peak1-peak2_deletion10	TWIST	515	CCAGGATATTGGCAAGGATCTGAATTTGTGGCGCTAGCAGAGAAGCCCGAGTGAGTAACCAACTGTCCCCAATTGTATTAGCCTTTTAAATAAAGGATTCCCAGCAAACATTCAGAAGAAACCATATGCCTTCCAGGGATAGGCAGCTGGAAGAGAGGGAAGAGATTAATACAGAAAAAAGCTATAGGCCATCCCGATCCTATTCTTCAGTTCCTTTATTGGAGGCATTAAGTTTTATTTTATTAACTTCTTTCTTGCCCTTCAAAAGCTCGAGAGGAGAATTAATCTGTAGGTTCGAGTAAATTTTGGATCTTAATGGATACCAGATACATTGAGCCCACCCAGACCACCAAGATTTTGCAATCCTTTTCCTCACATTTAAATGGTACAAATGAATTC…
Peak1-peak2_deletion11	TWIST	515	CCAGGATATTGGCAAGGATCTGAATTTGTGGCGCTAGCAGAGAAGCCCGAGTGAGTAACCAACTGTCCCCAATTGTATTAGCCTTTTAAATAAAGGATTCCCAGCAAACATTCAGAAGAAACCATATGCCTTCCAGGGATAGGCAGCTGGAAGAGAGGGAAGAGATTAATACAGAAAAAAGCTATAGGCCATCCCGATCCTATTCTTCAGTTCCTTTATTGGAGGCATTAAGTTTTATTTTATTAACTTCTTTCTTGCCCTTCAAAAGTTGAGGGTGCTCACTCCAGGGCTTGTGGATATCTGCCCCAGAGAACCTCAGTGCAAAGGTTTGAAATCACAGCTGGCTGTGATTAGAAGGATTGGGAGAGATCAGTGCTTGATTAACTCGAGAATGAATTC…
Peak1-peak2_deletion12	TWIST	509	CCAGGATATTGGCAAGGATCTGAATTTGTGGCGCTAGCAGAGAAGCCCGAGTGAGTAACCAACTGTCCCCAATTGTATTAGCCTTTTAAATAAAGGATTCCCAGCAAACATTCAGAAGAAACCATATGCCTTCCAGGGATAGGCAGCTGGAAGAGAGGGAAGAGATTAATACAGAAAAAAGCTATAGGCCATCCCGATCCTATTCTTCAGTTCCTTTATTGGAGGCATTAAGTTTTATTTTATTAACTTCTTTCTTGCCCTTCAAAAGTTGAGGGTGCTCACTCCAGGGCTTGTGGATATCTGCCCCAGAGAACCTCAGTGCAAAGGTTTGAAATCACAGCTGGCTGTGATTAGAAGGATTGGGAGAGATCAGTGCTTGATTAACTTTCAGCTGCTATT…
min2	TWIST	304	GCTCTCCAGGATATTGGCAAGGATCTGAATTTGTGGCGCTAGCCCTCAGTGCAAAGGTTTGAAATCACAGCTGGCTGTGATTAGAAGGATTGGGAGAGATCAGTGCTTGATTAACTTTCAGCTGCTATTGGTTTGCCTCAGTTCCTGCAGGAGAATTAATCTGTAGGTTCGAGTAAATTTTGGATCTTAATGGATACCAGATACATTGAGCCCACCCAGACCACCAAGATTTTGCAATCCTTTTCCTCACATTTAAATGGTACAAATGAATTCATTCCTCCTTACTCAGTGAAAGATCTGCGAT
Mutating Coordinator sequences
Peak1-peak2_peak1-coordinatorx4mut	TWIST	1112	GGTACCGAGCTCTTATTTAAGCAGCTGAATTTGAGGCGGCTAGTTTTGAGCACAATAGGTAAATTGACATTAAATAATATACTTGACGTTAGGCTTCTTTACTGTAACTCACTTCTGGATGGCATGTTGTTGTCTGTTTTTACCTTTCTCCTTCCCCGCCCCCCAATTGATCTATTAGGAAATAGAGAACTATCTTCATTTCTGCTCCTTCTTCCAGGCTTGAATCTACACAACAGGCCACTCCCCAAAATTCCTCTGCTTAATTTAGAGAGCAGGTTTCAGGGATTCACCTGGGAACAACAGCAGCAGGCACCTGACTCATATTCCTGGCGGAGAGGAAGGGAGGCCATGTAGCTGCTCTTCCGTGGACGCGGATGCTTCCTGCCTCATAGCCGGGTC…
Peak1-peak2_peak2-coordinatorx3mut	TWIST	659	CCAGGATATTGGCAAGGATCTGAATTTGTGGCGCTAGCAGAGAAGCCCGAGTGAGTAACCAACTGTCCCCAATTGTATTAGCCTTTTAAATAAAGGATTCCCAGCAAACATTCAGAAGAAACCATATGCCTTCCAGGGATAGGCAGCTGGAAGAGAGGGAAGAGATTAATACAGAAAAAAGCTATAGGCCATCCCGATCCTATTCTTCAGTTCCTTTATTGGAGGCATTAAGTTTTATTTTATTAACTTCTTTCTTGCCCTTCAAAAGTTGAGGGTGCTCACTCCAGGGCTTGTGGATATCTGCCCCAGAGAACCTCAGTGCAAAGGTTTGAAATCATGCTCAACTGTGGCCGGAAGGATTGGGAGAGATCAGTGCTTGATTAACTTTTGCTCAATATT…
Mutate_coordinator3_in_peak1_clone-with-SnaBI-NheI	TWIST	311	CTACGTATTTGATTCCTTTTGCTCTACCCATCCCCATGTGCCTCTACTTGTCAAGTATTGGGAGATTATATAGGTTTCTTGTGTTTGTTGTGGTGATCAAAGTTTCTTGGGGCAGCGCCCTCATTATCTGTCAGGCCTGGCTTCTACGGCTGAGATTGAGCACAGCCAAGCCTTTGCTCTCCCTACCACTTCTGTCTGTCAAATAGAAAGCAGGAGGGAGCTTTTCTGTGGGATCTTTCCTTTCCTCTCAATTCTCTTTGCTGGAGAGCTCTCCAGGATATTGGCAAGGATCTGAATTTGTGGCGCTAGCA
Mutate_coordinator4_in_peak1_clone-with-SnaBI-NheI	TWIST	311	CTACGTATTTGATTCCTTTTGCTCTACCCATCCCCATGTGCCTCTACTTGTCAAGTATTGGGAGATTATATAGGTTTCTTGTGTTTGTTGTGGTGATCAAAGTTTCTTGGGGCAGCGCCCTCATTATCTGTCAGGCCTGGCTTCTATGATTGAGAACAGGTGCAGCCAAGCCTTTGCTCTCCCTACCACTTCTGTCTGTCCGGCAGAAATTGAGCAGGAGCTTTTCTGTGGGATCTTTCCTTTCCTCTCAATTCTCTTTGCTGGAGAGCTCTCCAGGATATTGGCAAGGATCTGAATTTGTGGCGCTAGCA
Mutate_coordinator1_in_peak2_clone-with-NdeI-PstI	TWIST	300	CCATATGCCTTCCAGGGATAGGCAGCTGGAAGAGAGGGAAGAGATTAATACAGAAAAAAGCTATAGGCCATCCCGATCCTATTCTTCAGTTCCTTTATTGGAGGCATTAAGTTTTATTTTATTAACTTCTTTCTTGCCCTTCAAAAGTTGAGGGTGCTCACTCCAGGGCTTGTGGATATCTGCCCCAGAGAACCTCAGTGCAAAGGTTTGAAATCATGCTCAACTGTGGCCGGAAGGATTGGGAGAGATCAGTGCTTGATTAACTTTCAGCTGCTATTGGTTTGCCTCAGTTCCTGCAGG
Mutate_coordinator2_in_peak2_clone-with-NdeI-PstI	TWIST	300	CCATATGCCTTCCAGGGATAGGCAGCTGGAAGAGAGGGAAGAGATTAATACAGAAAAAAGCTATAGGCCATCCCGATCCTATTCTTCAGTTCCTTTATTGGAGGCATTAAGTTTTATTTTATTAACTTCTTTCTTGCCCTTCAAAAGTTGAGGGTGCTCACTCCAGGGCTTGTGGATATCTGCCCCAGAGAACCTCAGTGCAAAGGTTTGAAATCACAGCTGGCTGTGATTAGAAGGATTGGGAGAGATCAGTGCTTGATTAACTTTTGCTCAATATTGGCCGGCCTCAGTTCCTGCAGG
min1-min2_min1-coordinatorx1mut	TWIST	401	CCTCAGGTTTCACTTCTGTTCTAGTTTATCTATCCGGCTTAGATTGAGCATCTGTGCTTTCAGAAAATTTTCCCATTTTTGAATCACTAACAGTACCCTTTATTCTTACTACTGCCAGGGATTCACTATTTTTAAACAGCTCGAGCCTCAGTGCAAAGGTTTGAAATCACAGCTGGCTGTGATTAGAAGGATTGGGAGAGATCAGTGCTTGATTAACTTTCAGCTGCTATTGGTTTGCCTCAGTTCCTGCAGGAGAATTAATCTGTAGGTTCGAGTAAATTTTGGATCTTAATGGATACCAGATACATTGAGCCCACCCAGACCACCAAGATTTTGCAATCCTTTTCCTCACATTTAAATGGTACAAATGAATTCATTCCTCCTTACTCAGTGAAAGAT…
min1-min2_min2_coordinatorx3mut	TWIST	401	CCTCAGGTTTCACTTCTGTTCTAGTTTATCTATCTAACTTAGACCACATGTCTGTGCTTTCAGAAAATTTTCCCATTTTTGAATCACTAACAGTACCCTTTATTCTTACTACTGCCAGGGATTCACTATTTTTAAACAGCTCGAGCCTCAGTGCAAAGGTTTGAAATCATGCTCAACTGTGGCCGGAAGGATTGGGAGAGATCAGTGCTTGATTAACTTTTGCTCAATATTGGCCGGCCTCAGTTCCTGCAGGAGAATTAATCTGTAGGTTCGAGTAAATTTTGGATCTCGGCGGATATTGAGCACATTGAGCCCACCCAGACCACCAAGATTTTGCAATCCTTTTCCTCACATTTAAATGGTACAAATGAATTCATTCCTCCTTACTCAGTGAAAGAT…
Orthologous min1-min2 sequences
human_min2_introduce_XhoI_site	TWIST	401	CCTCAGGTTTCACTTCTGTTCTAGTTTATCTATCTAACTTAGACCACATGTCTGTGCTTTCAGAAAATTTTCCCATTTTTGAATCACTAACAGTACCCTTTATTCTTACTACTGCCAGGGATTCACTATTTTTAAACAGCTCGAGCCTCAGTGCAAAGGTTTGAAATCACAGCTGGCTGTGATTAGAAGGATTGGGAGAGATCAGTGCTTGATTAACTTTCAGCTGCTATTGGTTTGCCTCAGTTCCTGCAGGAGAATTAATCTGTAGGTTCGAGTAAATTTTGGATCTTAATGGATACCAGATACATTGAGCCCACCCAGACCACCAAGATTTTGCAATCCTTTTCCTCACATTTAAATGGTACAAATGAATTCATTCCTCCTTACTCAGTGAAAGAT…
mouse_min2	TWIST	401	CCTCAGGTTTCACTTCTGTTCTAGTTTATCTATCTAACTTAGACCACATGTCTGTGCTTTCAGAAAATTTTCCCATTTTTGAATCACTAACAGTACCCTTTATTCTTACTACTGCCAGGGATTCACTATTTTTAAACAGCTCGAGCCTCAGTGCAAAAGGTTTGCACTCACAGCTGGCTGTGATTACTAGGACTGGGAGAGATCACGGCTTGATTGGCTTTCAACTGCTCTTGGTTTGCTTCAGTTCCTGCAGGACAATTAATCCACAGGTTCGAGTAAATGTTGGATCTTAATGGATACCAGACACATCAGGCTCAACCAGACCACCAAGGCTTTGCGGCCCCTTTCCTCACATTTAATTGTACAAATGAACTTATTCCTCCTCACCCAATGGCAGAT…
monDom5_min2	TWIST	401	CCTCAGGTTTCACTTCTGTTCTAGTTTATCTATCTAACTTAGACCACATGTCTGTGCTTTCAGAAAATTTTCCCATTTTTGAATCACTAACAGTACCCTTTATTCTTACTACTGCCAGGGATTCACTATTTTTAAACAGCTCGAGCTGCTGCTCAGAGATTTTCTACCACAGCTGACTATGATTAGAAGGATTGAGTGAGATCAGTGCTTGATTAACTTTCAGCTGCTATTGGTTTTCCTCAGTTCCTGCAGAAGAATTAATCTTTAGGTTTGACCAAATTTCAAATGCTAATGGATACCAGACACAATGGGCCCACCCATGTCATCAAACATAAGGAATCTTTCTTCTCCAATTTTAATTTCATAAAATGTATAATGCCCTACTTATCCATTATAGAT…
ornAna2_min2	TWIST	401	CCTCAGGTTTCACTTCTGTTCTAGTTTATCTATCTAACTTAGACCACATGTCTGTGCTTTCAGAAAATTTTCCCATTTTTGAATCACTAACAGTACCCTTTATTCTTACTACTGCCAGGGATTCACTATTTTTAAACAGCTCGAGCTGTTGCTAAAAGATTTTAACCAGCAGCTGGCTATGATTAGAAGGATCCAGAGAGATCAGTGCTTGATTAACATTCAGTTGCAATTGTTTTGTCTCAATTTCTGCAAGAGAATTAATCTGTTGGTTGGGCTAAATGTTGGACCCTAATGGATTCCAGACACAATGAGCCCACCCAGACTATATGTGTCAAGATGCCCTTTCCTCAAATTTTAATTTTATACCTTCATTTCTATTATCTGTGATATACATCAGAT…
galGal6_min2	TWIST	401	CCTCAGGTTTCACTTCTGTTCTAGTTTATCTATCTAACTTAGACCACATGTCTGTGCTTTCAGAAAATTTTCCCATTTTTGAATCACTAACAGTACCCTTTATTCTTACTACTGCCAGGGATTCACTATTTTTAAACAGCTCGAGTTGCTCTTCGTGGGCTTTAAGTAGCAGCTGGCTGTGATTAAGTGGATTGGGAGGATCAGTGCTTGATTAACTTTCTGCTGCTATTGGTTTGCCCAGGTTCCTGAAAGAGAATTAATCTTCTGGTTCGGCAGAATGTTGGGCCTTAATGGATACCAGATATCTCCAGCCCACCCAGCATACAGCATGCCAGAGCCCTTGTTTTAACTCATTTGGGCTCACGGCTCCTGTCCCACTACAGGTGAAAGTCCCAAGAT…
anoCar2_min2	TWIST	401	CCTCAGGTTTCACTTCTGTTCTAGTTTATCTATCTAACTTAGACCACATGTCTGTGCTTTCAGAAAATTTTCCCATTTTTGAATCACTAACAGTACCCTTTATTCTTACTACTGCCAGGGATTCACTATTTTTAAACAGCTCGAGTTGGTCCCCGAAAGTTTTGCAAAGCAGCTGGGTGTGATTAGAAGGATTGGGGAATGGATCAGTGCTTGATTAACTTTCAGCTGGTCTTGGTTTACCAGTGTTAGTACAGGAGAATTAATCTTTTGGTTCAGCTGAATGTCGGACAGTAATGCATTCCAGACATTTTTGGGCCCACCCAGGCAACAAAGCCAGAGGGTTATTCCCCATCCCCTCCTAGACATACACTCTGGGCCTGTCATGCTGGTCCTTCAGAT…
xenTro9_min2	TWIST	401	CCTCAGGTTTCACTTCTGTTCTAGTTTATCTATCTAACTTAGACCACATGTCTGTGCTTTCAGAAAATTTTCCCATTTTTGAATCACTAACAGTACCCTTTATTCTTACTACTGCCAGGGATTCACTATTTTTAAACAGCTCGAGCTTCGGCACTAAGCGTTACACAGCAGCTGTCTGTGATTATGAGGATTGAAGGGATCAGCCTGTGATTAACACTCAGCTGCTATTGGTTTGCAGCGTTCCAGAATGGGGATTATTCCTGCGCTTTCCCTGACTGTCAGATTTGAAGAGATAGTATAGGAATTGAGCCCACCCATAGAGTATAATGTCCACAATCTCTTATCCACTGGAACCTAAAAGTTTTTACGGATTAAAACTTAATTGTCTATGGACCAGAT…
latCha1_min2	IDT	441	agaaaggagcatcgacccagcctcaggtttcacttctgttctagtttatctatctaacttagaccacatgtctgtgctttcagaaaattttcccatttttgaatcactaacagtaccctttattcttactactgccagggattcactatttttaaacagctCGAGTTACTGTTTTCAGGGTTTTAAGCACCAGCTGGTAGTGATTGTGAGGATGGGTATTTGATTAGCTTTCAGCTGCCACTGGTTTCCCTGAGTTCCTGTTTGAGGATTAACATATTTGGTTCTGGTGAATGTTGGGCTGTAATACATACCAGATCAACTGGGCCCACACAGGAAAAAAAAAATGATGGTTTCTTCCATAGTGTCTTATGTATGGACGTCTAAATAGACTGTTGTTGG…

## Sheet: PRS enhancer loci
PRS locus enhancer loci:
chr	start	end	name
Human (hg19)
chr17	68667716	68671257	EC1.45
chr17	68668082	68669082	Peak1
chr17	68670455	68671068	Peak2
chr17	68668412	68668677	min1
chr17	68670729	68670978	min2
chr17	68762610	68763811	EC1.35_S1
chr17	68768009	68768735	EC1.35_S2
chr17	68861960	68862672	EC1.25_S3
chr17	68864315	68864786	EC1.25_S4
chr17	68865567	68866382	EC1.25_S5
chr17	68867282	68868934	EC1.25_S6
Mouse (mm10)
chr11	111565836	111569408	mEC1.45
chr11	111737867	111738565	mEC1.25_S3
chr11	111741611	111742330	mEC1.25_S5
chr11	111743085	111744989	mEC1.25_S6
